# Supplementary material for: Bioinformatics and Expression Analysis of the Chitinase Genes in Strawberry (Fragaria vesca) and Functional Study of FvChi-14
Source: Plants (Basel). 2023 Apr 3;12(7):1543. doi: 10.3390/plants12071543 (PMC10097121; doi:10.3390/plants12071543)
Supplement: Supplementary file 1 [file plants-12-01543-s001.zip]

Archive with 1 entries (1 files):
- plants-2289709-supplementary.pdf
